# Supplementary material for: Association between COVID-19 Vaccine Side Effects and Body Mass Index in Spain
Source: Vaccines (Basel). 2021 Nov 15;9(11):1321. doi: 10.3390/vaccines9111321 (PMC8623604; doi:10.3390/vaccines9111321)
Supplement: Supplementary file 1 [file vaccines-09-01321-s001.zip]

Archive with 1 entries (1 files):
- vaccines-1415428-supplementary.pdf
